# Supplementary material for: Basal-Predominant Right-Ventricular Dysfunction in Pediatric Dilated Cardiomyopathy: An Integrated Biventricular Strain Analysis
Source: Biomedicines. 2025 Dec 23;14(1):38. doi: 10.3390/biomedicines14010038 (PMC12838392; doi:10.3390/biomedicines14010038)
Supplement: Supplementary file 1 [file biomedicines-14-00038-s001.zip]

Archive with 1 entries (1 files):
- biomedicines-4044624-supplementary.pdf
